# Supplementary material for: A2AR Expression and Immunosuppressive Environment Independent of KRAS and GNAS Mutations in Pseudomyxoma Peritonei
Source: Biomedicines. 2023 Jul 20;11(7):2049. doi: 10.3390/biomedicines11072049 (PMC10377259; doi:10.3390/biomedicines11072049)
Supplement: Supplementary file 1 [file biomedicines-11-02049-s001.zip]

Archive with 1 entries (1 files):
- biomedicines-2443595-supplementary.pdf
